# Supplementary material for: Automated Tumor and Node Staging from Esophageal Cancer Endoscopic Ultrasound Reports: A Benchmark of Advanced Reasoning Models with Prompt Engineering and Cross-Lingual Evaluation
Source: Diagnostics (Basel). 2026 Jan 9;16(2):215. doi: 10.3390/diagnostics16020215 (PMC12839693; doi:10.3390/diagnostics16020215)
Supplement: Supplementary file 1 [file diagnostics-16-00215-s001.zip]

Archive with 1 entries (1 files):
- diagnostics-3962112-supplementary.pdf
